# Supplementary material for: Review of Analyses Estimating Relative Vaccine Effectiveness of Cell-Based Quadrivalent Influenza Vaccine in Three Consecutive US Influenza Seasons
Source: Vaccines (Basel). 2022 Jun 3;10(6):896. doi: 10.3390/vaccines10060896 (PMC9228909; doi:10.3390/vaccines10060896)
Supplement: Supplementary file 1 [file vaccines-10-00896-s001.zip]

Archive with 1 entries (1 files):
- vaccines-1658961-supplementary.pdf
